# Supplementary material for: Indoor microbiota in severely moisture damaged homes and the impact of interventions
Source: Microbiome. 2017 Oct 13;5:138. doi: 10.1186/s40168-017-0356-5 (PMC5640920; doi:10.1186/s40168-017-0356-5)
Supplement: Additional file 2: Table S1 to S17. — Detailed table legends are provided in the individual excel sheets. (XLSX 139 kb) [file 40168_2017_356_MOESM2_ESM.xlsx]

## Sheet: Table S1
Table S1. Metadata file of the HOTES study.
#SampleID	Study.home	Intervention	Type.of.intervention	Sampletype	viable.fungi.building.material	viable.bacteria.building.material	Season.of.sampling	Pets	Number_occupants.cate	Urban.or.rural	Number.toxins.cate	fermiindex.cate	Unifung.cate	Grampos.cate	Gramneg.cate
HOP1	HOT001	moisturedamage	moisturedamage	FDLR	low	low	MarchtoApril	catordog	low	rural	high	medium	medium	medium	medium
HOP100	HOT033	moisturedamage	moisturedamage	FDLR	high	low	DectoMarch	catordog	low	Suburban	low	medium	medium	low	low
HOP101	HOT033	moisturedamage	moisturedamage	SD	high	low	DectoMarch	catordog	low	Suburban	low	medium	medium	low	low
HOP103	HOT034	moisturedamage	moisturedamage	FDLR	high	medium	DectoMarch	nopets	low	Suburban	low	low	medium	high	medium
HOP104	HOT034	moisturedamage	moisturedamage	FDOR	high	medium	DectoMarch	nopets	low	Suburban	low	medium	medium	medium	medium
HOP105	HOT034	moisturedamage	moisturedamage	SD	NA	NA	NA	nopets	low	Suburban	NA	NA	NA	NA	NA
HOP107	HOT035	moisturedamage	moisturedamage	FDLR	high	high	MarchtoApril	catordog	low	Suburban	high	medium	high	high	high
HOP108	HOT035	moisturedamage	moisturedamage	SD	high	high	MarchtoApril	catordog	low	Suburban	NA	high	low	medium	medium
HOP11	HOT004	moisturedamage	moisturedamage	FDLR	NA	NA	SeptoNovember	nopets	medium	Suburban	medium	high	medium	high	medium
HOP110	HOT037	moisturedamage	moisturedamage	FDLR	low	low	JuntoAugust	catordog	medium	Suburban	medium	low	medium	medium	high
HOP111	HOT037	moisturedamage	moisturedamage	FDOR	low	low	JuntoAugust	catordog	medium	Suburban	medium	medium	high	medium	high
HOP112	HOT037	moisturedamage	moisturedamage	SD	low	low	JuntoAugust	catordog	medium	Suburban	low	medium	low	medium	medium
HOP114	HOT036	moisturedamage	moisturedamage	FDLR	medium	low	SeptoNovember	catordog	medium	Suburban	high	low	medium	high	medium
HOP115	HOT036	moisturedamage	moisturedamage	SD	medium	low	SeptoNovember	catordog	medium	Suburban	low	medium	low	low	low
HOP118	HOT038	moisturedamage	moisturedamage	FDLR	medium	low	DectoMarch	nopets	low	rural	medium	medium	low	low	medium
HOP119	HOT038	moisturedamage	moisturedamage	FDOR	medium	low	DectoMarch	nopets	low	rural	medium	high	low	low	low
HOP12	HOT004	moisturedamage	moisturedamage	SD	NA	NA	SeptoNovember	nopets	medium	Suburban	medium	high	medium	medium	high
HOP120	HOT038	moisturedamage	moisturedamage	SD	medium	low	DectoMarch	nopets	low	rural	low	high	low	low	medium
HOP121	HOT039	moisturedamage	moisturedamage	FDLR	high	low	MarchtoApril	catordog	low	rural	high	low	medium	high	medium
HOP122	HOT039	moisturedamage	moisturedamage	FDOR	high	low	MarchtoApril	catordog	low	rural	low	medium	medium	medium	medium
HOP123	HOT039	moisturedamage	moisturedamage	SD	high	low	MarchtoApril	catordog	low	rural	medium	high	medium	low	medium
HOP125	HOT042	moisturedamage	moisturedamage	FDLR	low	low	MarchtoApril	catordog	medium	Urban	low	low	medium	medium	medium
HOP126	HOT042	moisturedamage	moisturedamage	FDOR	low	low	MarchtoApril	catordog	medium	Urban	low	high	medium	medium	low
HOP127	HOT042	moisturedamage	moisturedamage	SD	low	low	MarchtoApril	catordog	medium	Urban	NA	medium	low	medium	medium
HOP129	HOT041	moisturedamage	moisturedamage	FDLR	high	medium	MarchtoApril	nopets	low	rural	high	medium	high	high	medium
HOP130	HOT041	moisturedamage	moisturedamage	FDOR	high	medium	MarchtoApril	nopets	low	rural	medium	high	medium	medium	low
HOP131	HOT041	moisturedamage	moisturedamage	SD	high	medium	MarchtoApril	nopets	low	rural	medium	high	medium	low	low
HOP133	HOT043	moisturedamage	moisturedamage	FDLR	high	medium	MarchtoApril	nopets	medium	Urban	medium	medium	high	low	low
HOP134	HOT043	moisturedamage	moisturedamage	FDOR	high	medium	MarchtoApril	nopets	medium	Urban	medium	medium	high	low	medium
HOP135	HOT043	moisturedamage	moisturedamage	SD	high	medium	MarchtoApril	nopets	medium	Urban	low	medium	low	low	low
HOP137	HOT044	moisturedamage	moisturedamage	FDLR	low	low	JuntoAugust	catordog	medium	Suburban	high	medium	high	high	high
HOP138	HOT044	moisturedamage	moisturedamage	FDOR	low	low	JuntoAugust	catordog	medium	Suburban	high	high	high	high	high
HOP139	HOT044	moisturedamage	moisturedamage	SD	low	low	JuntoAugust	catordog	medium	Suburban	medium	high	medium	low	low
HOP13J	HOT015	intervention	movednewbuiltmix	FDLR	NA	NA	SeptoNovember	catordog	low	Urban	low	medium	medium	medium	medium
HOP14	HOT005	moisturedamage	moisturedamage	FDLR	medium	low	DectoMarch	nopets	low	Suburban	medium	high	low	medium	medium
HOP141	HOT040	moisturedamage	moisturedamage	FDLR	medium	high	JuntoAugust	catordog	medium	Suburban	medium	low	high	high	high
HOP142	HOT040	moisturedamage	moisturedamage	FDOR	medium	high	JuntoAugust	catordog	medium	Suburban	medium	medium	low	medium	medium
HOP143	HOT040	moisturedamage	moisturedamage	SD	medium	high	JuntoAugust	catordog	medium	Suburban	NA	low	low	medium	high
HOP14J	HOT015	intervention	movednewbuiltmix	SD	NA	NA	SeptoNovember	nopets	low	Urban	low	medium	low	low	low
HOP15	HOT005	moisturedamage	moisturedamage	FDOR	medium	low	DectoMarch	nopets	low	Suburban	medium	medium	medium	medium	medium
HOP16J	HOT023	intervention	renovated	FDLR	NA	NA	SeptoNovember	NA	medium	Suburban	medium	low	high	high	medium
HOP17J	HOT023	intervention	renovated	SD	NA	NA	SeptoNovember	NA	medium	Suburban	low	medium	medium	medium	medium
HOP18	HOT006	moisturedamage	moisturedamage	FDLR	NA	NA	DectoMarch	catordog	high	Suburban	high	medium	high	high	high
HOP19	HOT006	moisturedamage	moisturedamage	SD	NA	NA	DectoMarch	catordog	high	Suburban	medium	high	medium	high	medium
HOP19J	HOT025	intervention	movednewbuiltmix	FDLR	NA	NA	SeptoNovember	nopets	high	rural	high	low	high	medium	medium
HOP1J	HOT008	intervention	renovated	FDLR	NA	NA	MarchtoApril	nopets	high	Urban	medium	medium	low	medium	medium
HOP2	HOT001	moisturedamage	moisturedamage	FDOR	low	low	MarchtoApril	catordog	low	rural	high	medium	medium	medium	medium
HOP20J	HOT025	intervention	movednewbuiltmix	SD	NA	NA	SeptoNovember	nopets	high	rural	medium	low	medium	medium	medium
HOP21	HOT007	moisturedamage	moisturedamage	FDLR	medium	low	DectoMarch	catordog	medium	rural	high	medium	high	medium	high
HOP22	HOT007	moisturedamage	moisturedamage	FDOR	medium	low	DectoMarch	catordog	medium	rural	medium	medium	medium	medium	medium
HOP22J	HOT012	intervention	renovated	FDLR	NA	NA	SeptoNovember	nopets	medium	Urban	medium	low	high	medium	medium
HOP23	HOT007	moisturedamage	moisturedamage	SD	medium	low	DectoMarch	catordog	medium	rural	low	medium	medium	low	low
HOP23J	HOT012	intervention	renovated	FDOR	NA	NA	SeptoNovember	nopets	medium	Urban	NA	low	high	low	low
HOP24J	HOT012	intervention	renovated	SD	NA	NA	SeptoNovember	nopets	medium	Urban	medium	medium	high	medium	medium
HOP25	HOT008	moisturedamage	moisturedamage	FDOR	medium	high	MarchtoApril	nopets	high	Urban	medium	medium	low	low	low
HOP25J	HOT001	intervention	movednewbuiltmix	FDLR	NA	NA	SeptoNovember	nopets	low	Urban	medium	low	high	high	high
HOP26	HOT008	moisturedamage	moisturedamage	FDOR	medium	high	MarchtoApril	nopets	high	Urban	low	high	low	medium	low
HOP26J	HOT001	intervention	movednewbuiltmix	SD	NA	NA	SeptoNovember	nopets	low	Urban	low	low	high	medium	high
HOP27	HOT008	moisturedamage	moisturedamage	SD	medium	high	MarchtoApril	nopets	high	Urban	NA	high	low	low	low
HOP28J	HOT015	intervention	renovated	FDLR	NA	NA	SeptoNovember	nopets	low	Urban	NA	high	medium	medium	medium
HOP29	HOT009	moisturedamage	moisturedamage	FDLR	high	medium	SeptoNovember	catordog	medium	rural	medium	low	medium	medium	high
HOP29J	HOT015	intervention	renovated	SD	NA	NA	SeptoNovember	nopets	low	Urban	low	high	medium	low	low
HOP2J	HOT008	intervention	renovated	FDOR	NA	NA	MarchtoApril	nopets	high	Urban	NA	medium	low	medium	low
HOP30	HOT009	moisturedamage	moisturedamage	SD	NA	NA	NA	catordog	medium	rural	NA	NA	NA	NA	NA
HOP32	HOT010	moisturedamage	moisturedamage	FDLR	low	low	SeptoNovember	nopets	low	Suburban	medium	medium	medium	medium	medium
HOP32J	HOT022	intervention	movednewbuiltmix	FDLR	NA	NA	SeptoNovember	catordog	medium	rural	medium	low	high	high	medium
HOP33	HOT010	moisturedamage	moisturedamage	SD	low	low	SeptoNovember	nopets	low	Suburban	medium	medium	low	low	low
HOP33J	HOT022	intervention	movednewbuiltmix	SD	NA	NA	SeptoNovember	catordog	medium	rural	low	low	high	high	high
HOP35	HOT011	moisturedamage	moisturedamage	FDLR	low	low	SeptoNovember	catordog	medium	Urban	medium	low	medium	medium	high
HOP35J	HOT020	intervention	renovated	FDLR	NA	NA	SeptoNovember	nopets	low	Suburban	medium	medium	high	medium	medium
HOP36	HOT011	moisturedamage	moisturedamage	SD	low	low	SeptoNovember	catordog	medium	Urban	high	low	medium	medium	medium
HOP36J	HOT020	intervention	renovated	FDOR	NA	NA	SeptoNovember	nopets	low	Suburban	medium	medium	low	medium	low
HOP37J	HOT020	intervention	renovated	SD	NA	NA	SeptoNovember	nopets	low	Suburban	medium	high	medium	medium	low
HOP38	HOT012	moisturedamage	moisturedamage	FDLR	low	low	SeptoNovember	nopets	medium	Urban	high	high	medium	medium	high
HOP39	HOT012	moisturedamage	moisturedamage	FDOR	low	low	SeptoNovember	nopets	medium	Urban	medium	medium	medium	high	high
HOP39J	HOT004	intervention	movednewbuiltmix	FDLR	NA	NA	DectoMarch	nopets	medium	Suburban	high	medium	high	medium	medium
HOP3J	HOT008	intervention	renovated	SD	NA	NA	MarchtoApril	nopets	high	Urban	low	high	low	low	low
HOP40	HOT012	moisturedamage	moisturedamage	SD	low	low	SeptoNovember	nopets	medium	Urban	medium	medium	medium	high	high
HOP40J	HOT004	intervention	movednewbuiltmix	SD	NA	NA	DectoMarch	nopets	medium	Suburban	medium	high	medium	high	medium
HOP42	HOT013	moisturedamage	moisturedamage	FDLR	high	high	SeptoNovember	nopets	low	rural	high	medium	high	high	high
HOP42J	HOT009	intervention	movednewbuiltmix	FDLR	NA	NA	DectoMarch	catordog	medium	rural	high	medium	high	medium	medium
HOP43	HOT013	moisturedamage	moisturedamage	SD	high	high	SeptoNovember	nopets	low	rural	medium	high	high	low	low
HOP43J	HOT009	intervention	movednewbuiltmix	SD	NA	NA	DectoMarch	catordog	medium	rural	medium	high	medium	low	medium
HOP44	HOT014	moisturedamage	moisturedamage	FDLR	NA	NA	SeptoNovember	nopets	medium	Urban	high	low	high	high	high
HOP45	HOT014	moisturedamage	moisturedamage	SD	NA	NA	SeptoNovember	nopets	medium	Urban	medium	medium	low	medium	medium
HOP45J	HOT021	intervention	renovated	FDLR	NA	NA	DectoMarch	nopets	medium	Suburban	medium	medium	medium	high	medium
HOP46J	HOT021	intervention	renovated	SD	NA	NA	DectoMarch	nopets	medium	Suburban	medium	medium	low	medium	low
HOP47	HOT015	moisturedamage	moisturedamage	FDLR	medium	medium	SeptoNovember	catordog	low	Urban	high	high	high	high	high
HOP48	HOT015	moisturedamage	moisturedamage	SD	medium	medium	SeptoNovember	catordog	low	Urban	low	medium	low	medium	medium
HOP48J	HOT016	intervention	renovated	FDLR	NA	NA	MarchtoApril	nopets	low	Urban	low	high	medium	high	medium
HOP49J	HOT016	intervention	renovated	SD	NA	NA	MarchtoApril	nopets	low	Urban	low	medium	low	medium	low
HOP4J	HOT008	intervention	movednewbuiltmix	FDLR	NA	NA	MarchtoApril	nopets	medium	Urban	medium	low	medium	medium	medium
HOP5	HOT003	moisturedamage	moisturedamage	FDLR	NA	NA	NA	NA	low	Suburban	NA	NA	NA	NA	NA
HOP50	HOT016	moisturedamage	moisturedamage	FDLR	low	low	DectoMarch	catordog	low	Urban	medium	medium	high	high	high
HOP51	HOP016	moisturedamage	moisturedamage	SD	low	low	DectoMarch	catordog	low	Urban	medium	medium	medium	medium	medium
HOP51J	HOT030	intervention	movednewbuiltmix	FDLR	NA	NA	DectoMarch	nopets	high	Urban	medium	medium	medium	medium	medium
HOP52J	HOT030	intervention	movednewbuiltmix	SD	NA	NA	DectoMarch	nopets	high	Urban	low	medium	medium	low	low
HOP53	HOT019	moisturedamage	moisturedamage	FDLR	high	high	DectoMarch	catordog	low	Suburban	medium	medium	medium	medium	medium
HOP54	HOT019	moisturedamage	moisturedamage	SD	high	high	DectoMarch	catordog	low	Suburban	medium	high	medium	high	medium
HOP54J	HOT032	intervention	movednewbuiltmix	FDLR	NA	NA	MarchtoApril	catordog	high	Urban	medium	low	medium	low	low
HOP55J	HOT032	intervention	movednewbuiltmix	SD	NA	NA	MarchtoApril	catordog	high	Urban	low	medium	medium	high	medium
HOP56	HOT018	moisturedamage	moisturedamage	FDLR	high	high	DectoMarch	catordog	low	Suburban	medium	medium	medium	high	high
HOP57	HOT018	moisturedamage	moisturedamage	FDOR	high	high	DectoMarch	catordog	low	Suburban	medium	medium	medium	medium	medium
HOP57J	HOT033	intervention	renovated	FDLR	NA	NA	MarchtoApril	catordog	low	Suburban	low	medium	medium	medium	medium
HOP58	HOT018	moisturedamage	moisturedamage	SD	high	high	DectoMarch	catordog	low	Suburban	low	medium	low	low	low
HOP58J	HOT033	intervention	renovated	FDOR	NA	NA	MarchtoApril	catordog	low	Suburban	low	medium	medium	medium	medium
HOP59J	HOT033	intervention	renovated	SD	NA	NA	MarchtoApril	catordog	low	Suburban	low	high	low	low	low
HOP6	HOT003	moisturedamage	moisturedamage	SD	NA	NA	NA	NA	low	Suburban	NA	NA	NA	NA	NA
HOP60	HOT020	moisturedamage	moisturedamage	FDLR	high	medium	MarchtoApril	nopets	low	Suburban	medium	medium	medium	high	medium
HOP61	HOT020	moisturedamage	moisturedamage	FDOR	high	medium	MarchtoApril	nopets	low	Suburban	medium	medium	medium	medium	low
HOP61J	HOT038	intervention	movednewbuiltmix	FDLR	NA	NA	JuntoAugust	catordog	medium	rural	medium	low	high	low	low
HOP62	HOT020	moisturedamage	moisturedamage	SD	high	medium	MarchtoApril	nopets	low	Suburban	low	medium	low	low	low
HOP62J	HOT038	intervention	movednewbuiltmix	SD	NA	NA	JuntoAugust	catordog	medium	rural	medium	low	medium	medium	medium
HOP63J	HOT040	intervention	movednewbuiltmix	FDLR	NA	NA	SeptoNovember	catordog	medium	Urban	medium	low	high	medium	high
HOP64	HOT021	moisturedamage	moisturedamage	FDLR	medium	low	MarchtoApril	nopets	medium	Suburban	high	medium	medium	high	medium
HOP64J	HOT040	intervention	movednewbuiltmix	SD	NA	NA	SeptoNovember	catordog	medium	Urban	NA	medium	low	medium	medium
HOP65	HOT021	moisturedamage	moisturedamage	SD	medium	low	MarchtoApril	nopets	medium	Suburban	low	medium	low	medium	medium
HOP67	HOT024	moisturedamage	moisturedamage	FDLR	low	low	JuntoAugust	nopets	low	Suburban	medium	low	medium	high	high
HOP67J	HOT043	intervention	movednewbuiltmix	FDLR	NA	NA	SeptoNovember	nopets	medium	Urban	NA	low	medium	medium	medium
HOP68	HOT024	moisturedamage	moisturedamage	FDOR	low	low	JuntoAugust	nopets	low	Suburban	low	medium	medium	high	medium
HOP68J	HOT043	intervention	movednewbuiltmix	SD	NA	NA	SeptoNovember	nopets	medium	Urban	NA	medium	low	medium	low
HOP69	HOT024	moisturedamage	moisturedamage	SD	low	low	JuntoAugust	nopets	low	Suburban	low	low	low	low	low
HOP6J	HOT007	intervention	movednewbuiltmix	FDLR	NA	NA	JuntoAugust	catordog	medium	rural	medium	low	high	medium	high
HOP7	HOT002	moisturedamage	moisturedamage	FDLR	medium	low	SeptoNovember	catordog	low	rural	high	low	medium	medium	medium
HOP71	HOT023	moisturedamage	moisturedamage	FDLR	high	high	JuntoAugust	NA	medium	Suburban	medium	low	medium	high	high
HOP72	HOT025	moisturedamage	moisturedamage	FDLR	low	low	JuntoAugust	nopets	high	Suburban	high	low	high	low	medium
HOP73	HOT025	moisturedamage	moisturedamage	FDOR	low	low	JuntoAugust	nopets	high	Suburban	high	high	high	medium	high
HOP74	HOT025	moisturedamage	moisturedamage	SD	low	low	JuntoAugust	nopets	high	Suburban	high	high	medium	medium	high
HOP74J	HOT044	intervention	renovated	FDLR	NA	NA	SeptoNovember	catordog	medium	Suburban	NA	low	high	high	high
HOP75J	HOT044	intervention	renovated	FDOR	NA	NA	SeptoNovember	catordog	medium	Suburban	NA	medium	high	high	high
HOP76J	HOT044	intervention	renovated	SD	NA	NA	SeptoNovember	catordog	medium	Suburban	NA	medium	medium	low	medium
HOP77	HOT026	moisturedamage	moisturedamage	FDLR	high	medium	SeptoNovember	nopets	low	Suburban	high	high	medium	medium	medium
HOP78	HOT026	moisturedamage	moisturedamage	SD	high	medium	SeptoNovember	nopets	low	Suburban	NA	high	medium	low	high
HOP78J	HOT045	intervention	movednewbuiltmix	FDLR	NA	NA	DectoMarch	nopets	low	Urban	NA	low	high	high	high
HOP79J	HOT045	intervention	movednewbuiltmix	SD	NA	NA	DectoMarch	nopets	low	Urban	NA	medium	medium	medium	high
HOP7J	HOT007	intervention	movednewbuiltmix	FDOR	NA	NA	JuntoAugust	catordog	medium	rural	medium	low	medium	low	low
HOP8	HOT002	moisturedamage	moisturedamage	FDOR	medium	low	SeptoNovember	catordog	low	rural	medium	medium	low	low	medium
HOP80	HOT029	moisturedamage	moisturedamage	FDLR	high	high	DectoMarch	nopets	low	rural	high	medium	high	high	high
HOP81	HOT029	moisturedamage	moisturedamage	FDOR	high	high	DectoMarch	nopets	low	rural	high	high	high	high	high
HOP81J	HOT029	intervention	movednewbuiltmix	FDLR	NA	NA	MarchtoApril	nopets	low	Urban	NA	high	medium	medium	medium
HOP82	HOT029	moisturedamage	moisturedamage	SD	high	high	DectoMarch	nopets	low	rural	medium	high	medium	medium	medium
HOP82J	HOT029	intervention	movednewbuiltmix	SD	NA	NA	MarchtoApril	nopets	low	Urban	NA	high	medium	medium	high
HOP84	HOT027	moisturedamage	moisturedamage	FDLR	low	low	DectoMarch	catordog	medium	Suburban	low	medium	low	medium	medium
HOP85	HOT027	moisturedamage	moisturedamage	FDOR	low	low	DectoMarch	catordog	medium	Suburban	medium	medium	low	high	medium
HOP86	HOT027	moisturedamage	moisturedamage	SD	low	low	DectoMarch	catordog	medium	Suburban	medium	low	low	medium	low
HOP88	HOT028	moisturedamage	moisturedamage	FDLR	medium	high	MarchtoApril	nopets	low	Urban	high	medium	medium	medium	high
HOP89	HOT028	moisturedamage	moisturedamage	SD	medium	high	MarchtoApril	nopets	low	Urban	NA	medium	low	low	medium
HOP8J	HOT007	intervention	movednewbuiltmix	SD	NA	NA	JuntoAugust	catordog	medium	rural	low	high	low	low	low
HOP91	HOT030	moisturedamage	moisturedamage	FDLR	high	low	JuntoAugust	nopets	high	Suburban	high	low	medium	medium	medium
HOP92	HOT030	moisturedamage	moisturedamage	FDOR	high	low	JuntoAugust	nopets	high	Suburban	high	high	high	low	medium
HOP93	HOT030	moisturedamage	moisturedamage	SD	high	low	JuntoAugust	nopets	high	Suburban	high	medium	medium	medium	medium
HOP94	HOT031	moisturedamage	moisturedamage	FDLR	low	low	SeptoNovember	catordog	medium	Urban	high	low	medium	medium	medium
HOP95	HOT031	moisturedamage	moisturedamage	FDOR	low	low	SeptoNovember	catordog	medium	Urban	medium	medium	medium	medium	medium
HOP96	HOT031	moisturedamage	moisturedamage	SD	low	low	SeptoNovember	catordog	medium	Urban	medium	medium	medium	medium	medium

## Sheet: Table S2
Table S2. Paired samples before versus after intervention in the HOTES homes.
Renovated homes
HOT008	HOP25	HOP2J
HOT008	HOP27	HOP3J
HOT012	HOP38	HOP22J
HOT012	HOP39	HOP23J
HOT012	HOP40	HOP24J
HOT016	HOP50	HOP48J
HOT016	HOP51	HOP49J
HOT020	HOP60	HOP35J
HOT020	HOP61	HOP36J
HOT020	HOP62	HOP37J
HOT021	HOP64	HOP45J
HOT021	HOP65	HOP46J
HOT015	HOP47	HOP28J
HOT015	HOP48	HOP29J
HOT023	HOP71	HOP16J
HOT033	HOP100	HOP57J
HOT033	HOP101	HOP59J
HOT044	HOP137	HOP74J
HOT044	HOP138	HOP75J
HOT044	HOP139	HOP76J
Homes where families moved
HOT001	HOP1	HOP25J
HOT001	HOP3	HOP26J
HOT004	HOP11	HOP39J
HOT004	HOP12	HOP40J
HOT007	HOP21	HOP6J
HOT007	HOP22	HOP7J
HOT007	HOP23	HOP8J
HOT009	HOP29	HOP42J
HOT009	HOP30	HOP43J
HOT015	HOP47	HOP13J
HOT015	HOP48	HOP14J
HOT025	HOP72	HOP19J
HOT025	HOP74	HOP20J
HOT030	HOP91	HOP51J
HOT030	HOP93	HOP52J
HOT038	HOP118	HOP61J
HOT038	HOP120	HOP62J
HOT040	HOP141	HOP63J
HOT043	HOP133	HOP67J
HOT043	HOP135	HOP68J
HOT029	HOP80	HOP81J
HOT029	HOP82	HOP82J

## Sheet: Table S3
Table S3. Bacterial and fungal Chao1 estimated richness and Shannon index for different dust sample types from moisture damaged homes (median and 25th-75th percentiles are shown; p-values derived from Kruskal Wallis test to describe difference between sample types).
		Chao1 richness bacteria					Chao1 richness fungi					Shannon diversity bacteria					Shannon diversity fungi
		N	Median	25th-75th	p-value		N	Median	25th-75th	p-value		N	Median	25th-75th	p-value		N	Median	25th-75th	p-value
FDLR	Floor dust living room	40	1035	904-1221	0.744		40	637	493-720	0.340		40	7.15	6.62-7.51	0.389		40	6.75	6.11-7.16	0.790
FDOR	Floor dust other room	24	1023	843-1204			24	617	508-681			24	6.92	6.43-8.01			24	6.79	6.24-7.37
SD	Settled dust	37	1054	936-1198			36	641	549-748			37	7.29	6.85-7.73			36	6.94	6.15-7.28

## Sheet: Table S4
Table S4. Impact of home environmental and microbial measurement parameters on the composition of the bacterial microbiota in severely moisture damaged homes. ANOSIM analysis used weighted and unweighted Unifrac distance (FDLR, floor dust living room; SD, settled dust).
		Bacteria weighted Unifrac										Bacteria unweighted Unifrac
		All samples		FDLR			SD					All samples		FDLR			SD
Variable tested	N	R	p-value	N	R	p-value	N	R	p-value		N	R	p-value	N	R	p-value	N	R	p-value
Environmental determinants
Pets	98	0.00565524	0.271	38	0.0199223	0.221	35	-0.00346021	0.466		98	0.0125129	0.108	38	0.00247813	0.412	35	0.00947599	0.321
Season of sampling	97	0.0611103	0.003	39	0.0138104	0.348	34	-0.0116903	0.587		97	0.154609	0.001	39	0.0942782	0.023	34	0.0596525	0.116
Urban vs. rural	101	-0.0443187	0.87	40	-0.118957	0.971	36	0.104884	0.108		101	0.016273	0.331	40	-0.0234898	0.592	36	0.112958	0.085
Biomass - qPCRs
Total fungi	97	0.0136815	0.368	39	0.0517736	0.205	34	0.0172643	0.33		97	0.0202981	0.288	39	0.0520531	0.229	34	-0.0217982	0.66
Gram negative bacteria	97	-0.00949328	0.593	39	-0.00798817	0.567	34	-0.0090706	0.518		97	-0.00229572	0.498	39	-0.0190385	0.589	34	-0.0275932	0.643
Gram positive bacteria	97	0.062613	0.037	39	-0.0470925	0.807	34	0.0502871	0.189		97	0.0590622	0.026	39	0.0248734	0.333	34	-0.00471524	0.506
FERMI index	97	0.0375751	0.199	39	0.116822	0.035	34	0.000399893	0.444		97	0.0209286	0.299	39	0.049489	0.193	34	0.0106638	0.412
Microbial secondary metabolites
Number of microbial 'toxins'	91	-0.0117723	0.603	39	0.0542132	0.163	28	-0.0556549	0.776		91	0.0347351	0.145	39	0.207702	0.004	28	0.00770786	0.42
Viable microbes in building materials
Bacterial growth in BM	91	0.0719276	0.103	36	-0.0526075	0.702	31	0.351741	0.004		91	-0.0024943	0.494	36	-0.0184308	0.58	31	0.17545	0.047
Fungal growth in BM	91	0.0134276	0.244	36	-0.0234922	0.665	31	-0.0417127	0.827		91	0.0133531	0.231	36	-0.04092	0.828	31	-0.00675389	0.522

## Sheet: Table S5
Table S5. Impact of home environmental and microbial measurement parameters on the composition of the fungal microbiota in severely moisture damaged homes. ANOSIM analysis used Bray Curtis and Binary Jaccard distance metrics (FDLR, floor dust living room; SD, settled dust).
		Fungi Bray Curtis										Fungi Binary Jaccard
		All samples		FDLR			SD					All samples		FDLR			SD
Variable tested	N	R	p-value	N	R	p-value	N	R	p-value		N	R	p-value	N	R	p-value	N	R	p-value
Environmental determinants
Pets	95	0.00713722	0.226	38	-0.0501377	0.985	34	0.0425061	0.115		95	0.0113673	0.14	38	-0.0329608	0.877	34	-0.00918295	0.581
Season of sampling	95	0.15498	0.001	39	0.20549	0.001	33	0.0491418	0.142		95	0.140526	0.001	39	0.186082	0.001	33	0.0547024	0.131
Urban vs. rural	98	0.134944	0.004	40	0.127502	0.067	35	0.162283	0.018		98	0.0820211	0.041	40	0.0778864	0.152	35	0.105618	0.086
Biomass - qPCRs
Total fungi	95	-0.0219473	0.696	39	-0.0122409	0.529	33	-0.0144144	0.55		95	0.00124145	0.486	39	-0.0487207	0.747	33	0.0652768	0.133
Gram negative bacteria	95	0.0224141	0.262	39	-0.0455695	0.828	33	0.0381869	0.266		95	0.0265945	0.219	39	-0.0173373	0.626	33	-0.0268095	0.652
Gram positive bacteria	95	-0.0301295	0.808	39	-0.04663	0.792	33	-0.0195097	0.56		95	-0.0188791	0.707	39	-0.0206039	0.644	33	-0.0345778	0.679
FERMI index	95	0.0777636	0.062	39	0.0982402	0.054	33	0.0256911	0.315		95	0.074317	0.074	39	0.0357335	0.241	33	0.0766376	0.159
Microbial secondary metabolites
Number of microbial 'toxins'	91	-0.00033835	0.475	39	0.0339248	0.273	28	-0.0495882	0.733		91	0.0261911	0.21	39	0.014482	0.402	28	0.0186102	0.399
Viable microbes in building materials
Bacterial growth in BM	89	0.030251	0.32	36	0.000114477	0.467	30	0.0066198	0.483		89	-0.0233578	0.635	36	-0.000322618	0.52	30	-0.0182206	0.506
Fungal growth in BM	89	0.103662	0.001	36	0.0899487	0.035	30	0.150368	0.01		89	0.0650243	0.008	36	0.0450429	0.158	30	0.0734153	0.052

## Sheet: Table S6
Table S6. Impact of moisture damage interventions – i.e. renovations of moisture damage or families moving to another existing or newly built home - on bacterial and fungal Chao1 richness and Shannon diversity (median and 25th-75th percentiles are shown; p-values derived from Wilcoxon signed-rank test).
	Difference pre-post Chao1 bacteria					Difference pre-post Chao1 fungi					Difference pre-post Shannon bacteria					Difference pre-post Shannon fungi
Pairwise sample comparisons, pre versus post intervention	N sample pairs	Median	25th-75th	p-value		N sample pairs	Median	25th-75th	p-value		N sample pairs	Median	25th-75th	p-value		N sample pairs	Median	25th-75th	p-value
Renovations of moisture damage	20	204	-38-366	0.0094		20	83	-20-277	0.0266		20	0.70	-0.38-1.80	0.0172		20	0.43	-0.06-0.85	0.0049
Moved to or newly built another house	21	-64	-233-23	0.1756		21	-58	-222-202	0.6995		21	-0.10	-0.60-0.41	0.3516		21	-0.26	-0.95-0.25	0.1434
Any moisture damage intervention (renovation and moved)	41	15	-133-263	0.3087		41	15	-105-209	0.2201		41	0.04	-0.56-0.86	0.2457		41	0.16	-0.31-0.53	0.4475

## Sheet: Table S7
Table S7. Associations of principal coordinates with moisture damage renovation in pairwise sample comparisons using PCoA axis scores with eigenvalues >1 (PCoAs based on bacterial unweighted and weighted Unifrac distance and fungal Bray Curtis and Binary Jaccard distance; p-value according to Wilcoxon signed-rank test).
			Variance explained	Renovation of homes
		Eigenvalue		N=20+20
			%	p-value
Bacterial weighted UniFrac based PcoA
	PC1#	2.37976	0.207797	0.0362
	PC2	1.71293	0.149571	0.9273
	PC3	1.17088	0.102239	0.1140
Bacterial unweighted UniFrac based PcoA
	PC1	3.31982	0.11347	0.0073
	PC2	1.30957	0.0447603	0.1231
Fungal Bray Curtis based PcoA
	PC1	4.62463	0.100407	0.1564
	PC2	3.57748	0.077672	0.6507
	PC3	2.60143	0.0564807	0.8906
	PC4	2.29149	0.0497515	0.5153
	PC5	1.67948	0.0364638	0.2935
	PC6	1.45566	0.0316045	0.7086
	PC7#	1.3947	0.0302808	0.0141
	PC8	1.14758	0.0249155	0.8288
	PC9	1.10278	0.0239428	0.4653
	PC10	1.06689	0.0231637	0.3321
Fungal Binary Jaccard based PcoA
	PC1	3.954	0.0753882	0.1956
	PC2	1.60957	0.0306885	0.9530
	PC3	1.35785	0.0258891	0.1688
	PC4	1.09865	0.0209472	0.1336

## Sheet: Table S8
Table S8. Spearman rank-order correlations of bacterial OTUs with PCoA1 of the bacterial weighted Unifrac distance matrix (significant (p<0.05) correlations with rho >|0.5| are shown)
	Taxonomic allocation
OTU ID	phylum	class	order	family	genus	Spearman rank-order correlation (rho)
223418	Actinobacteria	Actinobacteria	Actinomycetales			-0.76577
972343	Actinobacteria	Actinobacteria	Actinomycetales	Nakamurellaceae		-0.72770
543684	Actinobacteria	Actinobacteria	Actinomycetales	Kineosporiaceae	Kineococcus	-0.70180
246238	Actinobacteria	Actinobacteria	Actinomycetales	Intrasporangiaceae	Phycicoccus	-0.68153
4339351	Bacteroidetes	Sphingobacteriia	Sphingobacteriales	Sphingobacteriaceae	Pedobacter	-0.67785
1062748	Actinobacteria	Actinobacteria	Actinomycetales	Mycobacteriaceae	Mycobacterium	-0.67705
824146	Proteobacteria	Alphaproteobacteria	Sphingomonadales	Sphingomonadaceae	Kaistobacter	-0.65177
1089190	Actinobacteria	Actinobacteria	Actinomycetales	Frankiaceae		-0.64908
894774	Firmicutes	Bacilli	Bacillales	Planococcaceae		0.64850
870223	Actinobacteria	Actinobacteria	Actinomycetales	Nakamurellaceae		-0.64826
1084157	Actinobacteria	Actinobacteria	Actinomycetales	Intrasporangiaceae		-0.64428
993474	Actinobacteria	Actinobacteria	Actinomycetales	Pseudonocardiaceae	Pseudonocardia	-0.64422
437105	Proteobacteria	Betaproteobacteria	Burkholderiales	Oxalobacteraceae		-0.64421
1051744	Actinobacteria	Actinobacteria	Actinomycetales	Microbacteriaceae		-0.64197
831289	Proteobacteria	Alphaproteobacteria	Rhizobiales	Methylobacteriaceae	Methylobacterium	-0.63921
580312	Proteobacteria	Alphaproteobacteria	Sphingomonadales	Sphingomonadaceae	Sphingomonas	-0.63771
324217	Actinobacteria	Actinobacteria	Actinomycetales	Nocardioidaceae	Aeromicrobium	-0.63638
1106471	Actinobacteria	Actinobacteria	Actinomycetales	Nocardioidaceae		-0.62907
662915	Proteobacteria	Alphaproteobacteria	Rhizobiales	Aurantimonadaceae		-0.62666
635391	Bacteroidetes	Sphingobacteriia	Sphingobacteriales	Sphingobacteriaceae	Pedobacter	-0.62560
279515	Actinobacteria	Actinobacteria	Actinomycetales	Intrasporangiaceae	Phycicoccus	-0.62437
1108646	Bacteroidetes	Cytophagia	Cytophagales	Cytophagaceae	Hymenobacter	-0.62202
873887	Actinobacteria	Thermoleophilia	Solirubrobacterales	Solirubrobacteraceae		-0.62059
1033426	Actinobacteria	Actinobacteria	Actinomycetales	Nocardioidaceae	Nocardioides	-0.62006
4465540	Actinobacteria	Actinobacteria	Actinomycetales	Intrasporangiaceae	Terracoccus	-0.61467
367851	Actinobacteria	Actinobacteria	Actinomycetales	Propionibacteriaceae	Microlunatus	-0.61438
976441	Bacteroidetes	Sphingobacteriia	Sphingobacteriales	Sphingobacteriaceae	Pedobacter	-0.61164
4044057	Bacteroidetes	[Saprospirae]	[Saprospirales]	Chitinophagaceae		-0.61129
1053775	Proteobacteria	Alphaproteobacteria	Rhizobiales	Hyphomicrobiaceae	Devosia	-0.60732
590099	Proteobacteria	Alphaproteobacteria	Sphingomonadales	Sphingomonadaceae	Sphingomonas	-0.60694
304089	Actinobacteria	Thermoleophilia	Solirubrobacterales	Patulibacteraceae		-0.60643
555981	Bacteroidetes	Cytophagia	Cytophagales	Cytophagaceae	Hymenobacter	-0.60585
285591	Actinobacteria	Thermoleophilia	Solirubrobacterales			-0.60324
545324	Firmicutes	Clostridia	Clostridiales	Clostridiaceae	Clostridium	-0.60251
828667	Actinobacteria	Actinobacteria	Actinomycetales	Micrococcaceae	Arthrobacter	-0.60144
884655	Proteobacteria	Alphaproteobacteria	Sphingomonadales	Sphingomonadaceae		-0.60133
New.ReferenceOTU1195	Firmicutes	Bacilli	Lactobacillales	Streptococcaceae	Streptococcus	0.59830
1030519	Actinobacteria	Actinobacteria	Actinomycetales	Nocardioidaceae		-0.59823
4398116	Actinobacteria	Actinobacteria	Actinomycetales	Cellulomonadaceae	Actinotalea	-0.59738
1045797	Actinobacteria	Actinobacteria	Actinomycetales	Microbacteriaceae		-0.59737
1105814	Proteobacteria	Alphaproteobacteria	Rhizobiales	Bradyrhizobiaceae		-0.59556
531539	Firmicutes	Clostridia	Clostridiales	Lachnospiraceae	Roseburia	0.59383
966903	Bacteroidetes	Cytophagia	Cytophagales	Cytophagaceae	Hymenobacter	-0.59324
370301	Proteobacteria	Alphaproteobacteria	Rhodospirillales	Acetobacteraceae		-0.58860
542475	Proteobacteria	Alphaproteobacteria	Rhizobiales	Methylobacteriaceae	Methylobacterium	-0.58858
574655	Proteobacteria	Alphaproteobacteria	Rhizobiales	Methylobacteriaceae	Methylobacterium	-0.58677
220524	Actinobacteria	Actinobacteria	Actinomycetales	Nakamurellaceae		-0.58499
3946733	Bacteroidetes	Cytophagia	Cytophagales	Cytophagaceae	Spirosoma	-0.58468
1108960	Proteobacteria	Alphaproteobacteria	Sphingomonadales	Sphingomonadaceae	Sphingomonas	-0.58255
835594	Actinobacteria	Actinobacteria	Actinomycetales	Intrasporangiaceae	Phycicoccus	-0.58250
1138326	Proteobacteria	Alphaproteobacteria	Rhizobiales	Bradyrhizobiaceae	Balneimonas	-0.58250
583102	Proteobacteria	Alphaproteobacteria	Sphingomonadales	Sphingomonadaceae	Sphingomonas	-0.58047
527532	Planctomycetes	Planctomycetia	Pirellulales	Pirellulaceae		-0.58044
210201	Proteobacteria	Betaproteobacteria	Burkholderiales	Oxalobacteraceae		-0.57916
587616	Actinobacteria	Actinobacteria	Actinomycetales	Microbacteriaceae	Rathayibacter	-0.57844
561885	Proteobacteria	Alphaproteobacteria	Rhizobiales	Rhizobiaceae	Agrobacterium	-0.56942
949062	Proteobacteria	Alphaproteobacteria	Sphingomonadales	Sphingomonadaceae	Kaistobacter	-0.56919
882840	Bacteroidetes	Cytophagia	Cytophagales	Cytophagaceae	Hymenobacter	-0.56864
2316421	Chloroflexi	C0119				-0.56544
978841	Actinobacteria	Actinobacteria	Actinomycetales			-0.56404
321721	Actinobacteria	Actinobacteria	Actinomycetales	Nocardioidaceae	Aeromicrobium	-0.56088
248323	Actinobacteria	Actinobacteria	Actinomycetales	Nakamurellaceae		-0.55917
1039041	Actinobacteria	Actinobacteria	Actinomycetales	Sporichthyaceae		-0.55902
New.ReferenceOTU11611	Bacteroidetes	Bacteroidia	Bacteroidales	[Paraprevotellaceae]	[Prevotella]	0.55880
720353	Proteobacteria	Betaproteobacteria	Burkholderiales	Comamonadaceae		-0.55839
570385	Proteobacteria	Alphaproteobacteria	Rhizobiales	Rhizobiaceae	Agrobacterium	-0.55812
975335	Bacteroidetes	Cytophagia	Cytophagales	Cytophagaceae	Dyadobacter	-0.55662
202381	Actinobacteria	Actinobacteria	Actinomycetales	Geodermatophilaceae		-0.55446
227083	Firmicutes	Bacilli	Bacillales	Staphylococcaceae	Staphylococcus	0.55443
790545	Proteobacteria	Alphaproteobacteria	Sphingomonadales	Sphingomonadaceae	Sphingomonas	-0.55414
672144	Proteobacteria	Betaproteobacteria	Burkholderiales	Comamonadaceae	Roseateles	-0.55359
791738	Proteobacteria	Betaproteobacteria	Burkholderiales	Comamonadaceae		-0.55359
1004415	Proteobacteria	Alphaproteobacteria	Rhodospirillales	Acetobacteraceae		-0.55334
1079481	Actinobacteria	Actinobacteria	Actinomycetales	Pseudonocardiaceae	Pseudonocardia	-0.55297
947354	Actinobacteria	Actinobacteria	Actinomycetales	Pseudonocardiaceae	Pseudonocardia	-0.55223
1029949	Firmicutes	Clostridia	Clostridiales	Lachnospiraceae	Lachnospira	0.55183
847582	Actinobacteria	Actinobacteria	Actinomycetales	Pseudonocardiaceae	Pseudonocardia	-0.55173
211578	Acidobacteria	[Chloracidobacteria]	RB41	Ellin6075		-0.55161
810959	Actinobacteria	Actinobacteria	Actinomycetales	Intrasporangiaceae	Phycicoccus	-0.55014
581286	Actinobacteria	Actinobacteria	Actinomycetales	Intrasporangiaceae		-0.55010
538111	Actinobacteria	Actinobacteria	Actinomycetales	Microbacteriaceae		-0.55010
347195	Bacteroidetes	Sphingobacteriia	Sphingobacteriales	Sphingobacteriaceae		-0.54979
819037	Proteobacteria	Betaproteobacteria	Burkholderiales	Comamonadaceae		-0.54965
823633	Actinobacteria	Actinobacteria	Actinomycetales	Mycobacteriaceae	Mycobacterium	-0.54949
869089	Actinobacteria	Actinobacteria	Actinomycetales	Sporichthyaceae		-0.54885
1112049	Actinobacteria	Actinobacteria	Actinomycetales	Intrasporangiaceae		-0.54868
1060353	Actinobacteria	Thermoleophilia	Solirubrobacterales	Conexibacteraceae		-0.54321
978664	Actinobacteria	Actinobacteria	Actinomycetales	Mycobacteriaceae	Mycobacterium	-0.54282
583656	Bacteroidetes	Bacteroidia	Bacteroidales	Bacteroidaceae	Bacteroides	0.54198
190663	Actinobacteria	Actinobacteria	Actinomycetales	Kineosporiaceae		-0.54182
1091635	Bacteroidetes	[Saprospirae]	[Saprospirales]	Chitinophagaceae		-0.54137
158871	Actinobacteria	Actinobacteria	Actinomycetales	Nocardioidaceae		-0.54118
546690	Actinobacteria	Actinobacteria	Actinomycetales	Microbacteriaceae	Curtobacterium	-0.53913
614083	Firmicutes	Bacilli	Bacillales	Staphylococcaceae	Staphylococcus	0.53815
1007180	Proteobacteria	Alphaproteobacteria	Rhizobiales	Methylobacteriaceae	Methylobacterium	-0.53653
324532	Fusobacteria	Fusobacteriia	Fusobacteriales	Leptotrichiaceae	Leptotrichia	0.53650
575305	Bacteroidetes	Sphingobacteriia	Sphingobacteriales	Sphingobacteriaceae	Pedobacter	-0.53631
510174	Actinobacteria	Actinobacteria	Actinomycetales	Geodermatophilaceae		-0.53596
576231	Actinobacteria	Actinobacteria	Actinomycetales	Kineosporiaceae	Kineococcus	-0.53595
580625	Proteobacteria	Alphaproteobacteria	Rhizobiales	Bradyrhizobiaceae		-0.53525
224822	Firmicutes	Bacilli	Bacillales			-0.53463
1081815	Actinobacteria	Actinobacteria	Actinomycetales	Micrococcaceae	Arthrobacter	-0.53427
310817	Chloroflexi	Thermomicrobia				-0.53424
564487	Bacteroidetes	Sphingobacteriia	Sphingobacteriales	Sphingobacteriaceae	Pedobacter	-0.53396
965853	Actinobacteria	Thermoleophilia	Solirubrobacterales			-0.53346
585221	Proteobacteria	Betaproteobacteria	Burkholderiales	Oxalobacteraceae		-0.53280
591699	Proteobacteria	Alphaproteobacteria	Rhizobiales	Methylobacteriaceae	Methylobacterium	-0.52961
948180	Actinobacteria	Actinobacteria	Actinomycetales	Microbacteriaceae		-0.52920
New.ReferenceOTU38678	Firmicutes	Bacilli	Lactobacillales	Streptococcaceae	Lactococcus	0.52775
538315	Actinobacteria	Actinobacteria	Actinomycetales	Pseudonocardiaceae	Pseudonocardia	-0.52750
996116	Actinobacteria	Actinobacteria	Actinomycetales	Nocardioidaceae		-0.52703
549557	Actinobacteria	Actinobacteria	Actinomycetales	Nocardioidaceae		-0.52671
235695	Actinobacteria	Actinobacteria	Actinomycetales	Cellulomonadaceae	Cellulomonas	-0.52577
681987	Proteobacteria	Alphaproteobacteria	Rhizobiales	Methylobacteriaceae	Methylobacterium	-0.52547
790384	Actinobacteria	Actinobacteria	Actinomycetales	Microbacteriaceae	Microbacterium	-0.52404
909056	Actinobacteria	Actinobacteria	Actinomycetales	Nocardioidaceae	Aeromicrobium	-0.52342
319944	Actinobacteria	Thermoleophilia	Solirubrobacterales			-0.52167
143386	Proteobacteria	Alphaproteobacteria	Sphingomonadales	Sphingomonadaceae	Kaistobacter	-0.52134
112867	Chloroflexi	Ellin6529				-0.52121
134121	Actinobacteria	Actinobacteria	Actinomycetales	Microbacteriaceae		-0.52073
211507	Actinobacteria	Actinobacteria	Actinomycetales	Nocardioidaceae		-0.52051
516115	Firmicutes	Bacilli	Lactobacillales	Streptococcaceae	Lactococcus	0.51973
1072801	Actinobacteria	Actinobacteria	Actinomycetales			-0.51862
1108830	Proteobacteria	Alphaproteobacteria	Rhizobiales	Methylocystaceae		-0.51851
825183	Bacteroidetes	[Saprospirae]	[Saprospirales]	Chitinophagaceae		-0.51826
937372	Proteobacteria	Betaproteobacteria	Burkholderiales	Comamonadaceae		-0.51788
578016	Bacteroidetes	Bacteroidia	Bacteroidales	Porphyromonadaceae	Parabacteroides	0.51785
611415	Actinobacteria	Actinobacteria	Actinomycetales	Pseudonocardiaceae	Pseudonocardia	-0.51653
240451	Actinobacteria	Actinobacteria	Actinomycetales	Kineosporiaceae	Kineococcus	-0.51643
693348	Bacteroidetes	[Saprospirae]	[Saprospirales]	Chitinophagaceae		-0.51624
71649	Firmicutes	Clostridia	Clostridiales	Lachnospiraceae		0.51597
954019	Bacteroidetes	Cytophagia	Cytophagales	Cytophagaceae	Hymenobacter	-0.51503
1068969	Bacteroidetes	[Saprospirae]	[Saprospirales]	Chitinophagaceae		-0.51463
198928	Firmicutes	Clostridia	Clostridiales	Lachnospiraceae	[Ruminococcus]	0.51456
941487	Proteobacteria	Betaproteobacteria	Burkholderiales	Oxalobacteraceae		-0.51370
185950	Chloroflexi	Anaerolineae	SBR1031	A4b		-0.51365
813418	Proteobacteria	Alphaproteobacteria	Sphingomonadales	Sphingomonadaceae		-0.51265
902698	Actinobacteria	Actinobacteria	Actinomycetales	Nocardioidaceae		-0.51250
4392457	Firmicutes	Bacilli	Bacillales	Planococcaceae	Sporosarcina	-0.51238
1090978	Bacteroidetes	Cytophagia	Cytophagales	Cytophagaceae	Hymenobacter	-0.51234
305278	Bacteroidetes	Sphingobacteriia	Sphingobacteriales	Sphingobacteriaceae	Pedobacter	-0.51169
689950	Actinobacteria	Actinobacteria	Actinomycetales	Nocardiaceae	Rhodococcus	-0.51009
876170	Actinobacteria	Actinobacteria	Actinomycetales	Microbacteriaceae	Salinibacterium	-0.50930
984924	Firmicutes	Bacilli	Bacillales	Staphylococcaceae	Staphylococcus	0.50896
1108350	Actinobacteria	Actinobacteria	Actinomycetales	Microbacteriaceae	Salinibacterium	-0.50837
589376	Actinobacteria	Actinobacteria	Actinomycetales	Microbacteriaceae	Frigoribacterium	-0.50760
368698	Firmicutes	Clostridia	Clostridiales	Lachnospiraceae		0.50692
701221	Firmicutes	Clostridia	Clostridiales	Lachnospiraceae	Roseburia	0.50568
939252	Firmicutes	Bacilli	Bacillales	Staphylococcaceae	Staphylococcus	0.50519
1048194	Actinobacteria	Actinobacteria	Actinomycetales	Pseudonocardiaceae	Actinomycetospora	-0.50505
902334	Actinobacteria	Actinobacteria	Actinomycetales	Mycobacteriaceae	Mycobacterium	-0.50446
803885	Proteobacteria	Betaproteobacteria	Burkholderiales	Comamonadaceae		-0.50394
400183	Actinobacteria	Actinobacteria	Actinomycetales			-0.50295
826144	Bacteroidetes	Sphingobacteriia	Sphingobacteriales	Sphingobacteriaceae	Pedobacter	-0.50232
314095	Firmicutes	Clostridia	Clostridiales	Lachnospiraceae	Lachnospira	0.50183
164413	Firmicutes	Bacilli	Bacillales	Bacillaceae	Bacillus	0.50066
New.ReferenceOTU49088	Firmicutes	Bacilli	Lactobacillales	Streptococcaceae	Streptococcus	0.50058

## Sheet: Table S9
Table S9. Spearman rank-order correlations of fungal taxa with PCoA7 of fungal Bray Curtis distance matrix (significant (p<0.05) correlations with rho >|0.4| shown)
Taxonomic allocation	allocation							Spearman rank-order correlation
phylum	subphylum	class	subclass	order	family	genus	species	rho
Basidiomycota	Agaricomycotina	Agaricomycetes	Agaricomycetidae	Boletales	Boletaceae	Leccinum	Leccinum versipelle	0.63141
Basidiomycota	Pucciniomycotina	Microbotryomycetes	Incertaesedis	Sporidiobolales	Incertaesedis	Sporobolomyces	Sporobolomyces inositophilus	0.52689
Ascomycota	Pezizomycotina	Lecanoromycetes	Incertaesedis	Umbilicariales	Umbilicariaceae	Umbilicaria	Ambiguous	0.51970
Ascomycota	Taphrinomycotina	Taphrinomycetes	Taphrinomycetidae	Taphrinales	Taphrinaceae	Taphrina	Taphrina padi	0.51230
Basidiomycota	Agaricomycotina	Tremellomycetes	Incertaesedis	Tremellales	Tremellaceae	Cryptococcus	Cryptococcus paraflavus	-0.49772
Basidiomycota	Agaricomycotina	Agaricomycetes	Incertaesedis	Polyporales	Meruliaceae	Bjerkandera	Bjerkandera adusta	0.49735
Ascomycota	Pezizomycotina	Leotiomycetes	Leotiomycetidae	Helotiales	Dermateaceae	Naevala	Naevala minutissima	0.48895
Basidiomycota	Incertaesedis	Wallemiomycetes	Incertaesedis	Wallemiales	Wallemiaceae	Wallemia	Wallemia muriae	0.47970
Basidiomycota	Agaricomycotina	Agaricomycetes	Ambiguous	Ambiguous	Ambiguous	Ambiguous	Ambiguous	0.47389
Ascomycota	Pezizomycotina	Dothideomycetes	Pleosporomycetidae	Pleosporales	Pleosporaceae	Drechslera	Drechslera poae	-0.46356
Ascomycota	Pezizomycotina	Incertaesedis	Incertaesedis	Incertaesedis	Incertaesedis	Cordana	Cordana ellipsoidea	-0.45356
Basidiomycota	Agaricomycotina	Tremellomycetes	Incertaesedis	Tremellales	Tremellaceae	Dioszegia	Dioszegia crocea	0.44731
Zygomycota	Mortierellomycotina	Incertaesedis	Incertaesedis	Mortierellales	Mortierellaceae	Mortierella	Mortierella hyalina	-0.44167
Ascomycota	Pezizomycotina	Dothideomycetes	Pleosporomycetidae	Pleosporales	Incertaesedis	Falciformispora	Falciformispora lignatilis	0.43680
Ascomycota	Pezizomycotina	Dothideomycetes	Dothideomycetidae	Capnodiales	Mycosphaerellaceae	Mycosphaerella	Mycosphaerella nyssicola	0.43535
Basidiomycota	Agaricomycotina	Tremellomycetes	Incertaesedis	Tremellales	Tremellaceae	Bullera	Bullera globospora	0.43503
Ascomycota	Pezizomycotina	Eurotiomycetes	Eurotiomycetidae	Eurotiales	Trichocomaceae	Aspergillus	Aspergillus cibarius	0.43502
Basidiomycota	Agaricomycotina	Agaricomycetes	Incertaesedis	Polyporales	Fomitopsidaceae	Pycnoporellus	Pycnoporellus fulgens	0.42975
Ascomycota	Pezizomycotina	Sordariomycetes	Sordariomycetidae	Incertaesedis	Apiosporaceae	Arthrinium	Ambiguous	0.42954
Ascomycota	Pezizomycotina	Lecanoromycetes	Lecanoromycetidae	Incertaesedis	Ophioparmaceae	Hypocenomyce	Hypocenomyce scalaris	0.42584
Ascomycota	Pezizomycotina	Sordariomycetes	Sordariomycetidae	Sordariales	Lasiosphaeriaceae	Zopfiella	Zopfiella longicaudata	-0.42326
Ascomycota	Pezizomycotina	Dothideomycetes	Pleosporomycetidae	Pleosporales	Didymellaceae	Boeremia	Boeremia exigua	-0.42322
Basidiomycota	Pucciniomycotina	Microbotryomycetes	Incertaesedis	Kriegeriales	Kriegeriaceae	Meredithblackwellia	Meredithblackwelliae burnea	0.42302
Ascomycota	Pezizomycotina	Lecanoromycetes	Lecanoromycetidae	Lecanorales	Cladoniaceae	Cladonia	Ambiguous	0.42122
Ambiguous	Ambiguous	Ambiguous	Ambiguous	Ambiguous	Ambiguous	Ambiguous	Ambiguous	0.41903
Ascomycota	Pezizomycotina	Incertaesedis	Incertaesedis	Incertaesedis	Coniocybaceae	Sclerophora	Sclerophora pallida	0.41863
Ascomycota	Pezizomycotina	Leotiomycetes	Leotiomycetidae	Helotiales	Lachnaceae	Lachnum	Lachnum abnorme	0.41378
Basidiomycota	Agaricomycotina	Agaricomycetes	Agaricomycetidae	Agaricales	Agaricaceae	Lycoperdon	Lycoperdon pyriforme	0.41145
Basidiomycota	Agaricomycotina	Tremellomycetes	Incertaesedis	Cystofilobasidiales	Incertaesedis	Mrakiella	Mrakiella aquatica	0.40628
Ascomycota	Pezizomycotina	Sordariomycetes	Sordariomycetidae	Incertaesedis	Glomerellaceae	Colletotrichum	Colletotrichum curcumae	0.40321
Basidiomycota	Agaricomycotina	Tremellomycetes	Incertaesedis	Tremellales	Trichosporonaceae	Trichosporon	Trichosporon jirovecii	0.40234
Ascomycota	Pezizomycotina	Leotiomycetes	Leotiomycetidae	Helotiales	Sclerotiniaceae	Penicillium	Ambiguous	0.40192
Ascomycota	Pezizomycotina	Sordariomycetes	Sordariomycetidae	Diaporthales	Gnomoniaceae	Phoma	Ambiguous	-0.40143

## Sheet: Table S10
Table S10. LDA Effect Size (LEfSe) analysis of bacterial OTUs associated with moisture damage renovation (results for taxa with p-value <0.05 and LDA-score (ratio 2) of >2 are shown).
	Taxonomic allocation					LefSe results
OTU ID	phylum	class	order	family	genus	ratio1	variable	ratio2	p-value
843459	Firmicutes	Clostridia	Clostridiales	Clostridiaceae		2.19782	moisturedamage	2.49434	0.0223689
279515	Actinobacteria	Actinobacteria	Actinomycetales	Intrasporangiaceae	Phycicoccus	2.54062	moisturedamage	2.3403	0.0194725
559935	Actinobacteria	Actinobacteria	Actinomycetales	Intrasporangiaceae	Phycicoccus	2.87607	moisturedamage	2.58558	0.0073246
965853	Actinobacteria	Thermoleophilia	Solirubrobacterales			2.23244	moisturedamage	2.46207	0.00654261
1105814	Proteobacteria	Alphaproteobacteria	Rhizobiales	Bradyrhizobiaceae		3.1409	moisturedamage	2.71227	0.0367663
102993	Actinobacteria	Actinobacteria	Actinomycetales	Frankiaceae		1.87311	moisturedamage	2.52674	0.0294365
972343	Actinobacteria	Actinobacteria	Actinomycetales	Nakamurellaceae		2.71483	moisturedamage	2.33519	0.00197328
1084865	Firmicutes	Bacilli	Bacillales	Planococcaceae		5.11459	renovated	4.32699	0.0372643
973424	Actinobacteria	Actinobacteria	Actinomycetales	Nocardioidaceae	Nocardioides	2.3783	moisturedamage	2.31075	0.0226807
581286	Actinobacteria	Actinobacteria	Actinomycetales	Microbacteriaceae		2.26345	moisturedamage	2.22213	0.0360171
1034564	Bacteroidetes	Flavobacteriia	Flavobacteriales	[Weeksellaceae]	Chryseobacterium	2.54449	moisturedamage	2.38365	0.0166387
945478	Proteobacteria	Gammaproteobacteria	Xanthomonadales	Xanthomonadaceae		2.26788	moisturedamage	2.36491	0.00298647
324217	Actinobacteria	Actinobacteria	Actinomycetales	Nocardioidaceae	Aeromicrobium	2.67558	moisturedamage	2.2733	0.0321459
1079481	Actinobacteria	Actinobacteria	Actinomycetales	Pseudonocardiaceae	Pseudonocardia	2.44384	moisturedamage	2.20678	0.0205023
810959	Actinobacteria	Actinobacteria	Actinomycetales	Intrasporangiaceae	Phycicoccus	2.85216	moisturedamage	2.51572	0.0128396
806333	Actinobacteria	Actinobacteria	Actinomycetales	Mycobacteriaceae	Mycobacterium	2.27784	moisturedamage	2.41912	0.00597636
134121	Actinobacteria	Actinobacteria	Actinomycetales	Microbacteriaceae		2.30707	moisturedamage	2.29585	0.0324625
1051744	Actinobacteria	Actinobacteria	Actinomycetales	Microbacteriaceae		2.65855	moisturedamage	2.32952	0.0152365
800292	Proteobacteria	Alphaproteobacteria	Rhizobiales			1.91126	moisturedamage	2.50366	0.00411083
870223	Actinobacteria	Actinobacteria	Actinomycetales	Nakamurellaceae		3.02801	moisturedamage	2.56389	0.0370862
994982	Bacteroidetes	Flavobacteriia	Flavobacteriales	Flavobacteriaceae	Flavobacterium	2.22051	moisturedamage	2.47189	0.00144434
858026	Actinobacteria	Actinobacteria	Actinomycetales	Corynebacteriaceae	Corynebacterium	2.00342	renovated	2.58698	0.0275215
539735	Actinobacteria	Actinobacteria	Actinomycetales	Dietziaceae	Dietzia	2.71882	moisturedamage	2.40611	0.0244176
4454737	Firmicutes	Bacilli	Bacillales	Planococcaceae		2.00559	renovated	2.44527	0.0460365
826144	Bacteroidetes	Sphingobacteriia	Sphingobacteriales	Sphingobacteriaceae	Pedobacter	2.28644	moisturedamage	2.56573	0.00127065
825183	Bacteroidetes	[Saprospirae]	[Saprospirales]	Chitinophagaceae		2.33086	moisturedamage	2.18519	0.030455
285591	Actinobacteria	Thermoleophilia	Solirubrobacterales			2.47093	moisturedamage	2.27305	0.0323849
4398116	Actinobacteria	Actinobacteria	Actinomycetales	Cellulomonadaceae	Actinotalea	2.02643	moisturedamage	2.27301	0.00382043
112867	Chloroflexi	Ellin6529				2.20769	moisturedamage	2.33119	0.0207165
662915	Proteobacteria	Alphaproteobacteria	Rhizobiales	Aurantimonadaceae		2.59212	moisturedamage	2.32442	0.00691497
164612	Firmicutes	Bacilli	Bacillales	Staphylococcaceae	Staphylococcus	2.31201	renovated	2.17871	0.0426909
196652	Proteobacteria	Betaproteobacteria	Burkholderiales	Burkholderiaceae	Burkholderia	2.436	moisturedamage	2.40602	0.0025959
11427	Actinobacteria	Actinobacteria	Actinomycetales	Geodermatophilaceae		2.66707	moisturedamage	2.29324	0.0394304
925397	Actinobacteria	Actinobacteria	Actinomycetales	Propionibacteriaceae	Propionibacterium	2.28711	renovated	2.43153	0.036407
981783	Firmicutes	Bacilli	Bacillales	Staphylococcaceae	Staphylococcus	2.55024	renovated	2.36338	0.00264102
207885	Proteobacteria	Betaproteobacteria	Burkholderiales	Burkholderiaceae	Burkholderia	2.225	moisturedamage	2.57394	0.00134652
427183	Actinobacteria	Actinobacteria	Actinomycetales	Brevibacteriaceae	Brevibacterium	2.69213	renovated	2.43696	0.0097532
549557	Actinobacteria	Actinobacteria	Actinomycetales	Nocardioidaceae		3.10304	moisturedamage	2.67039	0.0157868
579801	Bacteroidetes	Cytophagia	Cytophagales	Cytophagaceae	Hymenobacter	2.07794	moisturedamage	2.22951	0.0409586
1075891	Firmicutes	Bacilli	Bacillales	Staphylococcaceae	Staphylococcus	2.63756	renovated	2.22607	0.0490657
345793	Bacteroidetes	Flavobacteriia	Flavobacteriales	[Weeksellaceae]	Chryseobacterium	2.18328	moisturedamage	2.44507	0.0237414
939252	Firmicutes	Bacilli	Bacillales	Staphylococcaceae	Staphylococcus	2.24652	renovated	2.46985	0.0144648
672144	Proteobacteria	Betaproteobacteria	Burkholderiales	Comamonadaceae	Roseateles	2.57207	moisturedamage	2.44448	0.00767696
1033426	Actinobacteria	Actinobacteria	Actinomycetales	Nocardioidaceae	Nocardioides	2.91258	moisturedamage	2.58301	0.0113344
305430	Actinobacteria	Actinobacteria	Actinomycetales	Intrasporangiaceae	Phycicoccus	2.09596	moisturedamage	2.37765	0.0381192
367851	Actinobacteria	Actinobacteria	Actinomycetales	Propionibacteriaceae	Microlunatus	2.53111	moisturedamage	2.22479	0.0347971
912640	Actinobacteria	Actinobacteria	Actinomycetales	Brevibacteriaceae	Brevibacterium	2.23917	renovated	2.57517	0.020869
538111	Actinobacteria	Actinobacteria	Actinomycetales	Intrasporangiaceae		2.72292	moisturedamage	2.39145	0.0181698
415661	Proteobacteria	Betaproteobacteria	Burkholderiales	Oxalobacteraceae		1.72468	renovated	2.87733	0.0319457
540737	Firmicutes	Bacilli	Bacillales	Planococcaceae	Planococcus	2.046	renovated	2.75007	0.0145314
876170	Actinobacteria	Actinobacteria	Actinomycetales	Microbacteriaceae	Salinibacterium	3.49131	moisturedamage	3.07877	0.0101063
1039041	Actinobacteria	Actinobacteria	Actinomycetales	Sporichthyaceae		3.1073	moisturedamage	2.41278	0.0424443

[truncated: 7 more sheets: Table S11, Table S12, Table S13, Table S14, Table S15, Table S16, Table S17]
